# Supplementary material for: Comparison of HPLC, HPTLC, and In Silico Lipophilicity Parameters Determined for 5-Heterocyclic 2-(2,4-Dihydroxyphenyl)-1,3,4-thiadiazoles
Source: Molecules. 2024 May 24;29(11):2478. doi: 10.3390/molecules29112478 (PMC11173846; doi:10.3390/molecules29112478)
Supplement: Supplementary file 1 [file molecules-29-02478-s001.zip]

Archive with 1 entries (1 files):
- molecules-3015369-supplementary.pdf
